# Supplementary material for: Impact of bictegravir/emtricitabine/tenofovir alafenamide on health-related quality of life and economic outcomes in HIV care: Substudy of the BIC-NOW clinical trial
Source: PLoS One. 2025 Sep 22;20(9):e0323167. doi: 10.1371/journal.pone.0323167 (PMC12453196; doi:10.1371/journal.pone.0323167)
Supplement: S1 File — (ZIP) [file pone.0323167.s001.zip]

Archive with 5 entries (5 files):
- EQ5D3L (1).pdf
- HIV_SI_Questionnaire_Translated (2).docx
- Questionnaires (2).pdf
- S1 File. Supplementary appendixes.docx
- s41687-024-00780-2 (2).pdf
